# Supplementary material for: Synthesis of High Molecular Weight Stereo-Di-Block Copolymers Driven by a Co-Initiator Free Catalyst
Source: Polymers (Basel). 2022 Jan 7;14(2):232. doi: 10.3390/polym14020232 (PMC8779727; doi:10.3390/polym14020232)
Supplement: Supplementary file 1 [file polymers-14-00232-s001.zip]

Archive with 1 entries (1 files):
- SI_Polylactide_stereoblock_Polymers_Final_version.pdf
